# Supplementary material for: Efficiency of HIV services in Nigeria: Determinants of unit cost variation of HIV counseling and testing and prevention of mother-to-child transmission interventions
Source: PLoS One. 2018 Sep 7;13(9):e0201706. doi: 10.1371/journal.pone.0201706 (PMC6128456; doi:10.1371/journal.pone.0201706)
Supplement: S1 Table — (XLSX) [file pone.0201706.s004.xlsx]

## Sheet: Sheet1
Table S1. Comparison of facilities excluded with the final analytical sample
	Out of the sample	In the sample
	Mean	Mean	Pr(|T| > |t|)*
Staff cost PMTCT	17286	15181.7	0.53
Total PMTCT cost	26168.3	29439.7	0.44
Capital PMTCT	1205.67	1657.76	0.582
Utilities PMTCT	1321.98	1707.3	0.0632
Total PMTCT FTE	3.02	3.45	0.421
FTE PMTCT doctors	0.22	0.12	0.14
FTE PMTCT nurses	0.54	0.54	0.961
Staff cost HTC	25341.5	22370.1	0.536
Total HCT cost	36689.4	39438.3	0.655
Capital HTC	103.494	136.826	0.062
Utilities HTC	1687.75	2161.62	0.0154
Total HTC FTE	6	5.8	0.82
FTE HTC doctors	0.33	0.25	0.502
FTE HTC nurses	0.65	0.62	0.872
	N	N	Pr**
State PMTCT	48	150	0
Level PMTCT	48	150	0.092
Ownership PMTCT	49	129	0.248
State HCT	44	150	0.007
Level HCT	44	150	0.01
Ownership HCT	51	127	0.169
N=number of facilities *T-test **Chi-squared test
