# Supplementary material for: Efficiency of HIV services in Nigeria: Determinants of unit cost variation of HIV counseling and testing and prevention of mother-to-child transmission interventions
Source: PLoS One. 2018 Sep 7;13(9):e0201706. doi: 10.1371/journal.pone.0201706 (PMC6128456; doi:10.1371/journal.pone.0201706)
Supplement: S2 Table — (XLSX) [file pone.0201706.s005.xlsx]

## Sheet: Sheet1
Table S2. Description of elements included in capital
Category	Items
Equipment	Autoclave
	Centrifuge
	ELISA reader
	Refrigerator (2˚C)
	Refrigerator (-20˚C)
	Refrigerator (-80˚C)
	Ventilation hood
	Reusable equipment used for urinalysis
	Serum analysis for syphilis
	Haemoglobin equipment
	Weighing device
	Fundal height measurement equipment
	Equipment for promotional or behavior change and communication activities (e.g. TV), specify
	PCR Machine (polymerase Chain Reaction)
	CD4 Testing Machine
	Instruments for Viral Load Testing
Vehicles	Bicycle
	Motorcycle
	Vehicles - 2-wheel drive
	Vehicles - 4-wheel drive
	Vehicles - Ambulances
	Vehicles - Minivan
	Vehicles - Boats
	OTHER, SPECIFY
