# Supplementary material for: Efficiency of HIV services in Nigeria: Determinants of unit cost variation of HIV counseling and testing and prevention of mother-to-child transmission interventions
Source: PLoS One. 2018 Sep 7;13(9):e0201706. doi: 10.1371/journal.pone.0201706 (PMC6128456; doi:10.1371/journal.pone.0201706)
Supplement: S3 Table — (XLSX) [file pone.0201706.s006.xlsx]

## Sheet: Sheet1
Table S1. Measurement of management.
Variable name	Definition	Range	Questions
Performance-based funding	Additive score of funding linked to performance.	0 - 6	Is any part of the funding received by this facility directly linked to the performance of the facility or its staff?
			Is the funding based on:
			Number of clients served
			Number of services delivered
			Amount of inputs used
			Quality of service
			Level of supplies (ie. no stockouts)
Individual incentives	Additive score of incentives and rewards provided for good performance	0 - 7	Can the staff at this facility receive rewards for high or improved performance?
			Does the staff ever receive:
			Extra payments/ bonuses for good performance
			Time off for good performance
			Verbal recognition for good performance
			Preferred rotation for good performance
			Certificates for good performance
			Training for good performance
			Commodities for good performance
Sanctions	Additive score of warnings or sanctions applied at the facility	0 - 10	Does the facility warn or apply sanctions for:
			Unprofessional behaviour
			Not performing responsibilities
			Absence without cause
			Persistent tardiness
			Persistent absenteeism
			Impoliteness to patients
			Impoliteness to workers
			Impoliteness to supervisors
			Persistent rudeness
			Receiving many patient complaints
			Theft
External supervision	Additive score of all types of aspects for which the facility received supervision from the Ministry of Health, state level health office or LGA-level health office	0 - 21	Has the HIV unit at this facility received supervisory visits from the Ministry of Health, the state-level health office, or the LGA-level health office, and/or implementing partners in the entire year 2013?
			Did the supervisor [. . . ] during the visit?
			Did the supervisor follow-up or provide feedback on [. . . ]?
			Conduct an audit of patient cards
			Check HIV service complaints
			Inquire about HIV facility records or registers
			Discuss general implementation problems and challenges
			Meet with staff working in HIV services
			Meet with community health workers and/or volunteers involved in HIV services
			Other
Transparency	Additive score of information realeased to the community on HIV prevention and treatment outcomes	0 - 11	Does the facility inform the community about the performance of HIV prevention and treatment services?
			In 2013, how many times did the health facility release information on HIV prevention and treatment outcome indicators to the community for […]?
			In 2013, how many times were these meetings organized with the community to report the […]?
			Which strategies are used to report the levels of performance?
Community participation	Additive score of all types of aspects in which the community council was involved in the facility during the costing year	0 - 11	How often does the governing board meet?
			Is there a governing board for this facility?
			Since 2013, has the council [. . . ]?
			Does a ward development committee / facility board exist for this facility?
			Does the community have a role in monitoring and providing feedback to improve the performance of the facility?
			Does this facility involve community groups in providing health service provision to the community?
National governance	Additive score of all national agencies involved in budgetary and expenditure decisions at the facility during the costing year.	0 - 6	Who makes budgetary decisions at the facility?
			Who makes expenditure decisions at the facility?
Community governance	Additive score of all national agencies involved in budgetary and expenditure decisions at the facility during the costing year.	0 - 6	Who makes budgetary decisions at the facility?
			Who makes expenditure decisions at the facility?
