# Supplementary material for: Efficiency of HIV services in Nigeria: Determinants of unit cost variation of HIV counseling and testing and prevention of mother-to-child transmission interventions
Source: PLoS One. 2018 Sep 7;13(9):e0201706. doi: 10.1371/journal.pone.0201706 (PMC6128456; doi:10.1371/journal.pone.0201706)
Supplement: S4 Table — (XLSX) [file pone.0201706.s007.xlsx]

## Sheet: Sheet1
Table S4. Measurement of other facility-level characteristics
Variable categories and names	Description	Range	Question, as asked in questionnaire
Scale
Annual number of women tested	Total number of PMTCT clients per year	59 – 10,732	What was the number of antenatal clients/pregnant women tested in the last month, during the entire calendar year, and for every month of the calendar year?
Annual number of HIV-positive women diagnosed	Total number of PMTCT clients disgnosed HIV-positive per year	1 - 1,021	What was the number of tested HIV positive in the last month, during the entire calendar year, and for every month of the calendar year?
Annual number of HIV-positive women on ARV treatment or prophylaxis	Total number of PMTCT clients receiving ARV prophylaxis per year	1 - 259	What was the number of HIV+ pregnant women started on ARV prophylaxis – AZT/ Triple regimen /newly initiated on ART for their own health in the last month, during the entire calendar year, and for every month of the calendar year?
Annual number of infants on NVP prophylaxis	Total number of infants receiving NVP prophylaxis per year	1 - 190	What was the number of HIV exposed infants who receive first dose of NVP in the last month, during the entire calendar year, and for every month of the calendar year?
Annual number of clients tested	Total number of HCT clients per year	51 - 15,891	What was the number of individuals attending HCT in the last month, during the entire calendar year, and for every month of the calendar year?
Annual number of HIV-positive clients diagnosed	Total number of HCT clients diagnosed HIV-positive per year	1 - 2,394	What was the number of individuals tested HIV positive in the last month, during the entire calendar year, and for every month of the calendar year?
Facility characteristics
Type of facility	Indicator variable for level of service provision, categorized in primary level (reference category), secondary and tertiary level	Primary level=1	Type of facility
		Secondary level=2
		Tertiary level=3
Site maturity	Number of years since facilities began provinding PMTCT services or HCT services	HCT: 1.6 - 22.8	Since when have PMTCT/HCT services been available in this facility?
		PMTCT: 1.6 – 18.7	Month/Year
Quality
Competence score	Average of the additive score from the vignettes questionnaire applyed to providers.	HCT: 5.7 - 98.3 PMTCT: 0 – 97.5	Questions based on the PMTCT or HCT national guidelines.
Staff composition
Task shifting	Binary variable which equals 1 if the facility doesn’t have medical doctors for the provision of the intervention (measured thought FTE), and 0 otherwise	1=task shifting	Number of FTE (full time equivalent) for medical doctors and other health staff for each intervention
		0= no task shifting
Average staff experience (in years)	Number of years of experience providing HIV services	1 – 16.5	How long (in years) has [each staff] been working at this facility?
Scope
Annual number of women tested	Number of PMTCT clients per year	59 – 10,732	What was the number of antenatal clients tested in the last month, during the entire calendar year, and for every month of the calendar year?
Annual number of HCT clients tested	Number of HCT clients per year	51 - 46,029	What was the number of individuals attending HCT in the last month, during the entire calendar year, and for every month of the calendar year?
Facility provides ART	Binary variable which equals 1 if the facility provides antiretroviral therapy services, and 0 otherwise.	1= Yes	Are comprehensive anti-retroviral therapy (ART) services provided at this site?
		0= No
