# Supplementary material for: Efficiency of HIV services in Nigeria: Determinants of unit cost variation of HIV counseling and testing and prevention of mother-to-child transmission interventions
Source: PLoS One. 2018 Sep 7;13(9):e0201706. doi: 10.1371/journal.pone.0201706 (PMC6128456; doi:10.1371/journal.pone.0201706)
Supplement: S5 Table — Dependent variable is the natural logarithm of unit cost. (XLSX) [file pone.0201706.s008.xlsx]

## Sheet: Sheet1
Table S5. HTC regression models. Dependent variable is the natural logarithm of unit cost.
	(1)	(2)		(3) a	(4) a
VARIABLES	Cost per client tested (ln)			Cost per HIV-positive client diagnosed (ln)
Number of HCT clients	-0.459***	-0.640***		-0.375***	-0.522***
	(0.067)	(0.109)		(0.062)	(0.095)
Number of HCT clients (square)	0.023***	0.046***		0.012***	0.027***
	(0.005)	(0.011)		(0.004)	(0.009)
Site maturity	-0.052***	-0.032		-0.058*	-0.041
	(0.020)	(0.024)		(0.031)	(0.038)
Average staff experience (in years)	0.046	0.023		0.039	0.024
	(0.028)	(0.034)		(0.044)	(0.062)
Secondary level	0.466**	0.362		-0.246	-0.152
	(0.226)	(0.258)		(0.402)	(0.413)
Tertiary level	0.902***	0.699*		0.366	0.266
	(0.287)	(0.361)		(0.468)	(0.555)
Task shifting	-0.570***	-0.668***		-0.553***	-0.725***
	(0.147)	(0.180)		(0.186)	(0.232)
Performance-based funding	0.165	0.431**		-0.092	0.191
	(0.158)	(0.193)		(0.210)	(0.237)
Individual incentives	-0.109	-0.309*		0.187	-0.070
	(0.145)	(0.178)		(0.196)	(0.232)
Sanctions	0.152	-0.110		0.134	-0.070
	(0.158)	(0.205)		(0.242)	(0.312)
External supervision	0.192	0.457**		0.394*	0.607**
	(0.152)	(0.193)		(0.214)	(0.293)
Transparency	0.060	0.288		-0.350	0.078
	(0.149)	(0.181)		(0.222)	(0.251)
Community participation	-0.001	-0.088		0.009	0.070
	(0.150)	(0.187)		(0.195)	(0.217)
National governance	0.346**	0.403**		0.640***	0.592**
	(0.149)	(0.188)		(0.202)	(0.242)
Community governance	0.002	0.019		-0.136	-0.226
	(0.184)	(0.219)		(0.239)	(0.261)
PMTCT women tested	-0.012	0.004		0.004	-0.003
	(0.048)	(0.056)		(0.053)	(0.055)
Facility provides ART	-0.269	-0.496*		-1.247***	-1.494***
	(0.205)	(0.249)		(0.333)	(0.421)
Competence score		0.003			-0.001
		(0.004)			(0.004)
Constant	3.521***	3.817***		7.439***	7.583***
	(0.316)	(0.403)		(0.461)	(0.601)
Observations	124	84		122	83
Adjusted R-squared	0.502	0.546		0.597	0.622
Standard errors in parentheses
*** p<0.01, ** p<0.05, * p<0.1
a: Model adjusted by robust standard errors
For the number of clients, of the models 1 and 2 HCT client tested are in units of thousands and for the models 3 and 4 HCT HIV-positive clients diagnosed are in hundred unit
PMTCT women tested are in thousands
