# Supplementary material for: Efficiency of HIV services in Nigeria: Determinants of unit cost variation of HIV counseling and testing and prevention of mother-to-child transmission interventions
Source: PLoS One. 2018 Sep 7;13(9):e0201706. doi: 10.1371/journal.pone.0201706 (PMC6128456; doi:10.1371/journal.pone.0201706)
Supplement: S6 Table — Dependent variable is the natural logarithm of unit cost. (XLSX) [file pone.0201706.s009.xlsx]

## Sheet: Sheet1
Table S6. PMTCT regression models. Dependent variable is the natural logarithm of unit cost.
	(1) a	(2) a		(3)	(4)		(5)	(6)		(7)	(8)
VARIABLES	Cost per women tested (ln)			Cost per HIV-positive women diagnosed (ln)			Cost per HIV-positive women on ARVs (ln)			Cost per infant on NVP (ln)
Number of PMTCT clients	-0.818***	-0.749***		-2.025***	-2.245***		-0.040***	-0.052***		-0.059***	-0.063***
	(0.099)	(0.103)		(0.234)	(0.286)		(0.005)	(0.006)		(0.008)	(0.009)
Number of PMTCT clients (square)	0.065***	0.053***		0.160***	0.178***		0.000***	0.000***		0.000***	0.000***
	(0.014)	(0.011)		(0.025)	(0.029)		(0.000)	(0.000)		(0.000)	(0.000)
Site maturity	-0.018	-0.043*		-0.028	-0.032		-0.011	-0.017		-0.008	-0.031
	(0.022)	(0.023)		(0.031)	(0.034)		(0.030)	(0.030)		(0.032)	(0.038)
Average staff experience (in years)	0.000	-0.001		0.012	0.022		-0.007	0.008		0.026	0.045
	(0.030)	(0.035)		(0.039)	(0.040)		(0.036)	(0.034)		(0.036)	(0.040)
Secondary level	0.292	0.338		0.496	0.549		0.564*	0.712**		0.785**	0.821**
	(0.222)	(0.245)		(0.304)	(0.330)		(0.292)	(0.290)		(0.341)	(0.380)
Tertiary level	0.689**	0.634**		0.867**	0.562		0.769**	0.846**		1.351***	1.409***
	(0.267)	(0.309)		(0.399)	(0.461)		(0.361)	(0.389)		(0.388)	(0.482)
Task shifting	-0.553***	-0.461***		-0.297	-0.297		-0.360*	-0.296		-0.480**	-0.456**
	(0.147)	(0.173)		(0.203)	(0.230)		(0.188)	(0.192)		(0.184)	(0.222)
Performance-based funding	0.129	0.380**		-0.114	-0.074		-0.095	0.295		0.093	0.127
	(0.160)	(0.189)		(0.231)	(0.272)		(0.221)	(0.239)		(0.221)	(0.285)
Individual incentives	-0.195	-0.289*		-0.189	-0.218		-0.048	-0.127		-0.245	-0.268
	(0.152)	(0.170)		(0.206)	(0.227)		(0.200)	(0.200)		(0.193)	(0.216)
Sanctions	-0.013	-0.378*		-0.255	-0.556**		-0.278	-0.730***		-0.300	-0.639**
	(0.160)	(0.201)		(0.225)	(0.269)		(0.215)	(0.240)		(0.219)	(0.284)
External supervision by another facility	0.132	0.187		-0.118	-0.281		-0.184	-0.323		0.339	0.390
	(0.154)	(0.187)		(0.216)	(0.249)		(0.209)	(0.219)		(0.210)	(0.275)
Transparency	0.095	0.183		-0.057	0.269		0.218	0.568***		-0.070	0.064
	(0.171)	(0.186)		(0.216)	(0.239)		(0.206)	(0.205)		(0.196)	(0.230)
Community participation	-0.104	-0.254		-0.064	-0.456*		-0.245	-0.617**		-0.171	-0.269
	(0.153)	(0.198)		(0.210)	(0.269)		(0.201)	(0.239)		(0.187)	(0.285)
National governance	0.243*	0.310*		0.383*	0.622**		0.525**	0.718***		0.352*	0.500*
	(0.134)	(0.173)		(0.212)	(0.248)		(0.204)	(0.217)		(0.202)	(0.257)
Community governance	-0.026	0.099		0.021	0.185		-0.040	-0.135		-0.332	-0.292
	(0.168)	(0.210)		(0.264)	(0.290)		(0.249)	(0.250)		(0.245)	(0.272)
Number of HCT clients	0.011	0.013		0.037*	0.059**		0.035*	0.047**		0.024	0.030
	(0.010)	(0.009)		(0.021)	(0.024)		(0.019)	(0.020)		(0.017)	(0.021)
Facility provides ART	-0.421*	-0.327		-0.711**	-0.758**		-0.470	-0.532*		-0.824***	-0.765**
	(0.218)	(0.276)		(0.291)	(0.333)		(0.283)	(0.291)		(0.306)	(0.354)
Competence score		0.009***			0.010*			0.017***			0.007
		(0.003)			(0.005)			(0.004)			(0.005)
Constant	4.485***	4.278***		8.477***	8.294***		8.584***	8.143***		8.810***	8.679***
	(0.293)	(0.339)		(0.440)	(0.498)		(0.417)	(0.428)		(0.438)	(0.512)
Observations	120	91		116	88		107	81		88	66
Adjusted R-squared	0.522	0.545		0.536	0.559		0.538	0.648		0.632	0.632
Standard errors in parentheses
*** p<0.01, ** p<0.05, * p<0.1
a: Model adjusted by robust standard errors
For the number of clients of the models 1 and 2 PMTCT women tested are in thousand units; for the models 3 and 4 PMTCT HIV-positive women diagnosed are in hundred units, for the models 5 and 6 the number of clients are the HIV-positive women on ARV treatment or prophylaxis and for the model 8 and 9 the infants on NVP prophylaxis
